# Supplementary material for: Spatially Resolved Transcriptomics Deconvolutes Prognostic Histological Subgroups in Patients with Colorectal Cancer and Synchronous Liver Metastases
Source: Cancer Res. 2023 Apr 14;83(8):1329–44. doi: 10.1158/0008-5472.CAN-22-2794 (PMC10102851; doi:10.1158/0008-5472.CAN-22-2794)
Supplement: Supplementry Table 3: REACTOME Gene Set Enrichment Analysis results — Gene Set Enrichment Analysis results obtained by interrogating ranked list of differentially expressed KM high vs KM low genes against the REACTOME curated gene set database using ClusterProfiler package [file can-22-2794_supplementry_table_3_reactome_gene_set_enrichment_analysis_results_suppst3.xlsx]

## Sheet: Upregulated KM high
Supplementry Table 3: REACTOME Gene Set Enrichment Analysis results
Gene Set Enrichment Analysis results obtained by interrogating ranked list of differentially expressed KM high vs KM low genes against the REACTOME curated gene set database using ClusterProfiler package
	Description	enrichmentScore	NES	pvalue	p.adjust	core_enrichment
R-HSA-1280218	Adaptive Immune System	-0.425221	-1.90609	7.37e-08	2.7e-05	3112/10859/919/1147/7097/3115/4792/120425/929/1493/912/10333/941/8915/942/253260/6891/7535/50852/930/4794/10225/117145/84433/4345/7096/5293/3702/151888/3689/5295/84541/1512/151636/3676/8503/23547/3118/5728/11006/3683/22914/5698/1536/6279/3133/3146/3820/974/3119/10000/23643/81035/3111/57823/4772/5518/640/10235/6890/933/920/3109/5336/6402/10125/8767/4689/7412/114836/917/916/973/9021/915/1308/4067/7…
R-HSA-1442490	Collagen degradation	-0.791646	-2.27761	3.23e-07	7.86e-05	1308/1301/1290/1289/1293/4320/1278/1281/1277
R-HSA-8948216	Collagen chain trimerization	-0.817043	-2.21343	1.67e-06	0.000301768	1308/1301/1290/1289/1293/1278/1281/1277
R-HSA-1650814	Collagen biosynthesis and modifying enzymes	-0.770596	-2.17997	4.1e-06	0.000374653	1308/1301/1290/1289/1293/1278/1281/1277
R-HSA-1280215	Cytokine Signaling in Immune system	-0.34362	-1.60587	1.44e-05	0.000958058	8995/939/112744/1147/3115/1846/2247/3569/6283/4792/2690/604/3552/2208/5608/5618/85480/6935/6285/941/10538/5055/942/3669/301/55540/3659/1234/7040/3558/3563/59067/3725/7292/6351/6349/3572/3604/3718/729230/4314/5293/3454/3589/3689/5295/8503/684/3091/6655/8835/3118/55801/3605/6648/5698/11213/3133/3146/7291/6775/2920/8792/3119/29110/10000/5300/8600/3456/6175/5518/10673/330/920/1848/8767/4982/4208/7412…
R-HSA-877300	Interferon gamma signaling	-0.600689	-2.06139	1.44e-05	0.000958058	3118/3133/3119/7412/115361/2633/3717/9021/3394/960/6772/567/3106/3117/3113/3134/3127/3122
R-HSA-2022090	Assembly of collagen fibrils and other multimeric structures	-0.682972	-2.13039	1.93e-05	0.00117752	4017/3918/3909/1308/1301/1290/1520/1289/1293/1278/1281/1277
R-HSA-380108	Chemokine receptors bind chemokines	-0.571429	-1.99121	4.29e-05	0.00241504	6351/6349/729230/6375/2920/6352/3576/4283/6373/10563/56477/7852/6364/2919/6363/2921
R-HSA-1474290	Collagen formation	-0.650912	-2.10126	5.82e-05	0.00303901	4017/3918/3909/1308/1301/1290/1520/1289/1293/1278/1281/1277
R-HSA-1474228	Degradation of the extracellular matrix	-0.618275	-2.0391	6.76e-05	0.00316152	3909/1308/1301/960/2335/1290/1520/1289/1293/4320/1278/1281/1277
R-HSA-202427	Phosphorylation of CD3 and TCR zeta chains	-0.7652	-2.041	7.35e-05	0.00316152	3118/3119/920/917/916/915/5788/3117/3113/3127/3122
R-HSA-202433	Generation of second messenger molecules	-0.708333	-1.98045	0.000182694	0.00534196	919/3115/7535/3702/3118/3119/920/5336/917/916/915/3117/3113/3127/3122
R-HSA-6803157	Antimicrobial peptides	-0.680174	-1.9569	0.000200992	0.00559565	820/4057/7096/729230/5320/6279/1191/920/6280/4069/3934
R-HSA-2132295	MHC class II antigen presentation	-0.70677	-1.96332	0.000219172	0.00559565	1512/3118/3119/3111/3109/1520/3117/3113/3127/3122/972
R-HSA-449147	Signaling by Interleukins	-0.346629	-1.5604	0.000388442	0.00946504	112744/1147/1846/2247/3569/6283/4792/604/3552/2208/5608/85480/6935/6285/941/10538/5055/942/301/55540/1234/7040/3558/3563/59067/3725/6351/6349/3572/3718/729230/4314/5293/3589/3689/5295/8503/3091/6655/8835/55801/3605/6648/5698/11213/3146/7291/6775/2920/29110/6175/5518/920/1848/8767/4208/7412/3600/5743/90865/1026/3717/3603/6352/9021/3574/4843/4067/3554/6772/3576/2335/3587/834/4582/3575/4170/3936/636…
R-HSA-6783783	Interleukin-10 signaling	-0.566217	-1.90328	0.000403428	0.00951309	1437/3569/3552/2208/941/942/1234/6351/6349/729230/2920/5743/6352/3554/3576/3587/6364/2919/6363
R-HSA-389948	PD-1 signaling	-0.687471	-1.9097	0.000473443	0.0108152	3118/3119/920/917/916/915/3117/3113/3127/3122
R-HSA-202430	Translocation of ZAP-70 to Immunological synapse	-0.727086	-1.93934	0.000572246	0.0116198	919/3115/7535/3118/3119/920/917/916/915/3117/3113/3127/3122
R-HSA-3000178	ECM proteoglycans	-0.578464	-1.9078	0.000613276	0.0121163	3909/1462/2335/1290/1289/1293/1278/1281/1277
R-HSA-388841	Costimulation by the CD28 family	-0.527862	-1.80139	0.00129025	0.0214358	5516/940/2534/29126/919/3115/1493/941/942/253260/117145/151888/5295/8503/3118/3119/10000/5518/920/917/916/915/4067/3117/3113/3127/3122
R-HSA-76009	Platelet Aggregation (Plug Formation)	-0.734683	-1.86704	0.00182261	0.0289636	10235/10125/2335/1278/1277
R-HSA-419037	NCAM1 interactions	-0.677169	-1.8345	0.00193183	0.0300387	785/1290/1289/1293/1281
R-HSA-114604	GPVI-mediated activation cascade	-0.620288	-1.7846	0.00215912	0.0322105	5295/8503/5880/23533/5336/2207/387/4067/10630/1278/1277
R-HSA-8874081	MET activates PTK2 signaling	-0.618818	-1.78037	0.00229097	0.0333184	3909/1301/2335/1290/1289/1278/1281/1277
R-HSA-8875878	MET promotes cell motility	-0.604257	-1.76393	0.00232454	0.0333184	3909/1301/2335/1290/1289/1278/1281/1277
R-HSA-202403	TCR signaling	-0.48643	-1.69502	0.00295913	0.0407194	919/1147/3115/4792/8915/7535/50852/84433/3702/5295/3118/5728/5698/3119/920/5336/8767/917/916/915/5788/3117/3113/3127/3122
R-HSA-168249	Innate Immune System	-0.302434	-1.3992	0.00315136	0.0418844	84433/715/3822/7096/729230/3702/3689/5295/1512/4680/170482/684/1378/5880/7128/3683/22914/5320/5698/1536/11213/6279/3133/3146/9140/114548/29110/961/728/963/5300/23643/81793/353376/3456/115004/4772/5518/64581/1191/10235/330/920/716/2212/5336/6402/10125/1848/8767/4973/4689/4208/843/2207/5175/917/387/4843/4067/7456/960/634/712/7099/10628/6280/1520/1380/834/1604/567/730/3106/4582/5328/5788/3303/2919/2…
R-HSA-375276	Peptide ligand-binding receptors	-0.440295	-1.6248	0.00452029	0.0579708	6351/6349/729230/6375/2920/728/6352/3576/4283/6373/10563/56477/7852/6364/2919/6363/2921
R-HSA-373076	Class A/1 (Rhodopsin-like receptors)	-0.428986	-1.62063	0.00482133	0.0607654	301/1234/53829/6351/6349/729230/6375/2920/728/5734/6352/3576/4283/6373/10563/56477/7852/6364/2919/6363/2921
R-HSA-6806834	Signaling by MET	-0.513006	-1.69192	0.00563012	0.0697563	3909/1301/2335/1290/1289/1278/1281/1277
R-HSA-3000170	Syndecan interactions	-0.639619	-1.73278	0.00753704	0.0834784	2335/1290/1289/1278/1281/1277
R-HSA-983695	Antigen activates B Cell Receptor (BCR) leading to generation of second messengers	-0.654381	-1.71462	0.00793723	0.0865987	6850/2534/29760/930/5293/5295/974/640/933/5336/973/4067
R-HSA-913531	Interferon Signaling	-0.398813	-1.54251	0.00842561	0.0892626	3133/3119/5300/3456/7412/115361/2633/3717/9021/3394/960/1958/6772/567/3106/3117/3113/3134/3127/3122
R-HSA-198933	Immunoregulatory interactions between a Lymphoid and a non-Lymphoid cell	-0.406298	-1.56622	0.00962642	0.0952263	10225/4345/3689/3676/23547/11006/3683/22914/3133/3820/81035/57823/933/6402/7412/114836/917/916/915/1308/567/3106/3134/1278/1281/1277
R-HSA-5602498	MyD88 deficiency (TLR2/4)	-0.685992	-1.7433	0.00992933	0.0958311	7097/929/10333/7096/6279/3146/23643/7099/6280
R-HSA-6798695	Neutrophil degranulation	-0.368872	-1.49893	0.0101617	0.0964703	3689/1512/4680/170482/684/1378/3683/1536/6279/3146/961/728/963/353376/2212/6402/4973/2207/5175/387/960/634/6280/1520/1604/567/3106/5328/5788/3303/2919/4069/3934
R-HSA-202733	Cell surface interactions at the vascular wall	-0.405888	-1.52872	0.0130041	0.117709	8795/284/3689/5295/3676/4680/3683/961/8832/6402/4973/2207/5175/914/4067/960/634/2335/8793/962/1278/1277/972
R-HSA-6785807	Interleukin-4 and Interleukin-13 signaling	-0.393955	-1.52313	0.0135896	0.121147	112744/2247/3569/604/3552/2208/6935/10538/301/7040/3718/4314/3689/5295/3091/3605/7291/7412/5743/1026/3717/9021/4843/6772/3576/2335/4582/4170/1278/2353/3934
R-HSA-202424	Downstream TCR signaling	-0.459105	-1.56141	0.0157414	0.136987	919/1147/3115/4792/8915/50852/84433/5295/3118/5728/5698/3119/920/8767/917/916/915/3117/3113/3127/3122
R-HSA-5603041	IRAK4 deficiency (TLR2/4)	-0.647242	-1.66535	0.018155	0.150309	948/4615/51135/7097/929/10333/7096/6279/3146/23643/7099/6280
R-HSA-375165	NCAM signaling for neurite out-growth	-0.505729	-1.54931	0.0183002	0.150309	1290/1289/1293/1281
R-HSA-1236975	Antigen processing-Cross presentation	-0.446559	-1.51307	0.0194856	0.15494	1147/7097/929/10333/6891/7096/5698/1536/6279/3133/3146/23643/6890/4689/7099/6280/1520/567/3106/3134
R-HSA-3000171	Non-integrin membrane-ECM interactions	-0.502032	-1.62065	0.0201099	0.156387	3909/1301/2335/1290/1289/1278/1281/1277
R-HSA-1474244	Extracellular matrix organization	-0.361642	-1.44948	0.0206229	0.158688	4314/3689/3676/4680/22795/3683/4017/3918/961/8038/7412/5175/3909/1308/1301/1462/960/634/2335/1290/1520/1289/1293/4320/1278/1281/1277
R-HSA-5633008	TP53 Regulates Transcription of Cell Death Genes	-0.570456	-1.58465	0.0222791	0.169646	8794/3486/604/472/5366/8795/27113/843/355/665/8793/834
R-HSA-198725	Nuclear Events (kinase and transcription factor activation)	-0.500868	-1.52845	0.0256888	0.191617	3726/5516/1959/9252/429/1846/3400/3397/5518/1848/4208/3398/6446/1958/2353
R-HSA-9006934	Signaling by Receptor Tyrosine Kinases	-0.306784	-1.34708	0.0271393	0.198389	5295/3400/8503/2246/2321/4915/2255/3479/1536/3918/8038/161742/10000/3397/5518/5159/1848/56034/4689/4208/10252/3398/3717/3909/387/4067/1301/6446/1958/2252/6772/2335/10253/5156/1290/1289/1293/1278/1281/2353/1277
R-HSA-5260271	Diseases of Immune System	-0.525689	-1.5742	0.0278626	0.199682	948/4615/51135/7100/7098/1147/7097/4792/929/10333/7096/6279/3146/23643/81793/7099/6280
R-HSA-5602358	Diseases associated with the TLR signaling cascade	-0.525689	-1.5742	0.0278626	0.199682	948/4615/51135/7100/7098/1147/7097/4792/929/10333/7096/6279/3146/23643/81793/7099/6280
R-HSA-418594	G alpha (i) signalling events	-0.365474	-1.41357	0.0301183	0.207703	5613/2920/5577/728/5533/5518/63940/6352/3576/5332/4283/6373/10563/56477/7852/6364/2919/6363/2921
R-HSA-216083	Integrin cell surface interactions	-0.430445	-1.49704	0.0334969	0.225472	3689/3676/3683/961/7412/5175/960/2335/1290/1289/1293/1278/1281/1277
R-HSA-9705462	Inactivation of CSF3 (G-CSF) signaling	-0.580609	-1.57291	0.0342187	0.225472	3717/9021/4067/6772
R-HSA-388396	GPCR downstream signalling	-0.337401	-1.38098	0.0404778	0.24454	53829/5924/6351/729230/4314/5295/8503/6655/6375/5613/2920/5577/23533/728/10000/5734/5533/5518/10235/63940/10125/387/6352/3576/5332/4283/6373/10563/56477/7852/6364/2919/6363/2921
R-HSA-372790	Signaling by GPCR	-0.300614	-1.27836	0.0529695	0.293041	53829/5924/6351/6349/729230/4314/5295/7472/8503/6655/6375/5613/2920/5577/23533/728/10000/5734/5533/5518/10235/63940/10125/7474/387/6352/3576/5332/4283/6373/10563/56477/1604/7852/6364/2919/6363/2921
R-HSA-5693537	Resolution of D-Loop Structures	-0.599775	-1.5009	0.0583942	0.299288	675/4361/83990/5889/641/7486/672/472/9156/4683
R-HSA-5693554	Resolution of D-loop Structures through Synthesis-Dependent Strand Annealing (SDSA)	-0.599775	-1.5009	0.0583942	0.299288	675/4361/83990/5889/641/7486/672/472/9156/4683
R-HSA-5693568	Resolution of D-loop Structures through Holliday Junction Intermediates	-0.599775	-1.5009	0.0583942	0.299288	675/4361/83990/5889/641/7486/672/472/9156/4683

## Sheet: Downregulated KM high
	Description	enrichmentScore	NES	pvalue	p.adjust	core_enrichment
R-HSA-1430728	Metabolism	0.400225	1.89679	6.99e-08	2.7e-05	344/335/5105/2786/336/5950/345/5575/2767/338/124/1329/126/5296/347735/125/2806/2821/2875/2527/513/2203/4942/6566/51079/1579/3945/5693/256987/23491/4728/4696/3417/9524/435/284541/6194/4694/9968/55512/2539/6576/4701/4710/5713/5566/7314/2879/5695/54539/127/1340/784/255189/55937/7167/1327/2744/339983/95/23236/4713/10955/5704/226/55970/5106/9915/197322/51129/7276/6130/1962/100/3705/4716/4707
R-HSA-6806667	Metabolism of fat-soluble vitamins	0.834361	2.28575	2.06e-06	0.000301768	344/335/336/5950/345/338
R-HSA-9709957	Sensory Perception	0.764278	2.29109	3.01e-06	0.000367068	344/335/336/5950/345/338
R-HSA-975634	Retinoid metabolism and transport	0.840212	2.26038	3.53e-06	0.000368406	344/335/336/5950/345/338
R-HSA-2187338	Visual phototransduction	0.795557	2.23668	9.34e-06	0.000759005	344/335/336/5950/345/338
R-HSA-8963898	Plasma lipoprotein assembly	0.822256	2.06934	7.21e-05	0.00316152	344/335/336/345/338
R-HSA-6805567	Keratinization	0.751695	2.11337	9.59e-05	0.00369102	3880/1832/3875/3728/11187/3861/3852/3872
R-HSA-6809371	Formation of the cornified envelope	0.751695	2.11337	9.59e-05	0.00369102	3880/1832/3875/3728/11187/3861/3852/3872
R-HSA-196854	Metabolism of vitamins and cofactors	0.639486	2.07	0.000107407	0.00392573	344/335/336/5950/345/338
R-HSA-8963899	Plasma lipoprotein remodeling	0.855332	2.09521	0.000115961	0.00403654	344/335/336/345/338
R-HSA-8957275	Post-translational protein phosphorylation	0.680721	2.05666	0.000136371	0.00443176	5265/335/336/6696/718/338/652/351/10272
R-HSA-418990	Adherens junctions interactions	0.807045	2.07853	0.000145502	0.00443176	1001/999/3728/5819/5818/1499/5817
R-HSA-421270	Cell-cell junction organization	0.807045	2.07853	0.000145502	0.00443176	1001/999/3728/5819/5818/1499/5817
R-HSA-174824	Plasma lipoprotein assembly, remodeling, and clearance	0.760334	2.08295	0.000207273	0.00559565	344/335/336/345/338/23491/5566/84699
R-HSA-163200	Respiratory electron transport, ATP synthesis by chemiosmotic coupling, and heat production by uncoupling proteins.	0.640313	2.0406	0.000221989	0.00559565	1329/513/51079/4728/4696/4694/4701/4710/54539/1340/1327/4713/4716/4707/126328
R-HSA-382551	Transport of small molecules	0.505005	1.96476	0.000493036	0.0109215	344/335/2786/336/345/5575/338/6510/10110/6566/5693/6567/23491/23/5713/5566/7314/5695/84699/8165/816/5704/2/55970/51129/8454
R-HSA-611105	Respiratory electron transport	0.632867	1.99974	0.000533483	0.0112268	1329/51079/4728/4696/4694/4701/4710/54539/1340/1327/4713/4716/4707/126328
R-HSA-70263	Gluconeogenesis	0.77934	2.00717	0.000537536	0.0112268	5105/2806/2821/2203/6576/7167/226/5106
R-HSA-381426	Regulation of Insulin-like Growth Factor (IGF) transport and uptake by Insulin-like Growth Factor Binding Proteins (IGFBPs)	0.623908	1.98284	0.000673745	0.0129607	5265/335/336/6696/718/338/652/351/10272
R-HSA-9006931	Signaling by Nuclear Receptors	0.454242	1.83285	0.000860982	0.0161379	344/5105/2786/124/126/5296/3065/208/3014/2002/595/10735/1027/8312/8357/8358/127/5595/4609/1956/8243/3315/55970/374/2625/5437/4893/4602/4316/5433/207
R-HSA-6799198	Complex I biogenesis	0.693257	1.95517	0.000929761	0.0169914	51079/4728/4696/4694/4701/4710/54539/4713/4716/4707/126328
R-HSA-114608	Platelet degranulation	0.544761	1.88692	0.00101659	0.018125	5265/335/928/5154/7057/967/351/6647
R-HSA-446728	Cell junction organization	0.616734	1.90831	0.00112853	0.0196419	1001/999/3728/3688/5819/3861/3852/5818/1499/5817/3655
R-HSA-1428517	The citric acid (TCA) cycle and respiratory electron transport	0.582992	1.97177	0.00128264	0.0214358	1329/513/6566/51079/3945/4728/4696/4694/4701/4710/54539/1340/1327/4713/4716/4707/126328
R-HSA-157118	Signaling by NOTCH	0.432198	1.72989	0.00160095	0.0260066	3714/171558/3065/3014/10013/79885/5693/1869/3280/595/7157/23220/3066/5713/8357/8358/7314/5695/4609/83737/1956
R-HSA-201681	TCF dependent signaling in response to WNT	0.455142	1.79936	0.00197245	0.0300387	3065/208/3014/8313/5693/4041/4040/6662/8085/7473/8325/8312/1499/5713/8357/8358/7314/5695/4609/7855/139285/5704/6597
R-HSA-597592	Post-translational protein modification	0.351289	1.56294	0.002436	0.0342446	5265/335/5111/57506/336/6696/11065/718/4061/338/652/3065/7057/8313/6480/5693/7879/351/10272/7157/10735/8517/8312/3066/5713/5893/7314/5695/648/4609/7186/367/1788/3371/5970/8243
R-HSA-76005	Response to elevated platelet cytosolic Ca2+	0.519575	1.8585	0.003008	0.0407194	5265/335/928/5154/7057/967/351/6647
R-HSA-1500931	Cell-Cell communication	0.533798	1.79597	0.00390132	0.0509262	1001/999/5296/3728/3688/5819/3861/3852/5818/1499/5817/3655
R-HSA-427413	NoRC negatively regulates rRNA expression	0.63745	1.79217	0.00591076	0.0703752	3065/3014/3066/8357/2071/8358/5437/84172/2068
R-HSA-5250941	Negative epigenetic regulation of rRNA expression	0.63745	1.79217	0.00591076	0.0703752	3065/3014/3066/8357/2071/8358/5437/84172/2068
R-HSA-195721	Signaling by WNT	0.384508	1.59347	0.00596889	0.0703752	2786/3065/208/3014/8313/5693/4041/4040/7475/6662/8085/7473/8325/8312/1499/5713/8357/80326/8358/7314/5695/4609/8324/7855/139285/23236/7476/5704/6597/55970
R-HSA-69278	Cell Cycle, Mitotic	0.364196	1.55768	0.00684646	0.0794407	5111/11065/3065/894/208/3014/994/1019/5693/1869/595/25/7157/5347/10735/1027/5713/5566/8357/8358/7314/5695/1021/5595/1874/4609/2305/4176/9088/8243/5704/1028/9212/991/8454/6790
R-HSA-1266738	Developmental Biology	0.30624	1.42803	0.0071411	0.0815648	5105/3880/1832/2064/285704/5296/3875/3728/208/91/3688/11187/3014/1019/3861/5693/1869/3852/268/3280/5979/3872/6194/6662/25/9968/8085/7124/1050/3066/100133941/1499/5713/5566/8357/8358/7314/5695/784/5595/2886/7490/5599/4609/1956/6927/2902/5970/7403/5704/3855/6597
R-HSA-211945	Phase I - Functionalization of compounds	0.694081	1.83043	0.00734954	0.0826541	124/126/125/1579/23491/284541/127
R-HSA-392499	Metabolism of proteins	0.300135	1.40102	0.00814572	0.0875664	5265/335/5111/2786/57506/336/6696/11065/718/4061/2767/338/22921/652/3065/7057/3014/8313/6480/5693/7879/6194/351/10272/7157/10735/8517/6288/8312/3066/1499/5713/8357/5893/8358/7314/5695/84699/3625/648/4609/7186/367/1788/3371/1439/5970/5972/8243
R-HSA-1989781	PPARA activates gene expression	0.582602	1.71409	0.00891604	0.091937	335/336/1579/9968
R-HSA-69242	S Phase	0.439772	1.71097	0.00898375	0.091937	5111/11065/208/994/1019/5693/1869/595/10735/1027/5713/7314/5695/1874/4609/4176/8243/5704
R-HSA-5628897	TP53 Regulates Metabolic Genes	0.590086	1.69353	0.00905536	0.091937	25824/2810/1329/208/2821/7157/2539/1340/1327/2744
R-HSA-211859	Biological oxidations	0.646096	1.76999	0.00963987	0.0952263	124/126/125/1579/23491/284541/127/95/9915
R-HSA-400206	Regulation of lipid metabolism by PPARalpha	0.575957	1.72655	0.00996329	0.0958311	335/336/1579/9968
R-HSA-73854	RNA Polymerase I Promoter Clearance	0.614725	1.73368	0.0113163	0.104712	3065/3014/3066/8357/2071/8358/5595/5437/84172/2068
R-HSA-73864	RNA Polymerase I Transcription	0.614725	1.73368	0.0113163	0.104712	3065/3014/3066/8357/2071/8358/5595/5437/84172/2068
R-HSA-9675126	Diseases of mitotic cell cycle	0.574916	1.64999	0.0130429	0.117709	11065/894/1019/1869/595/1027/1021/1028
R-HSA-1362277	Transcription of E2F targets under negative control by DREAM complex	0.676341	1.70212	0.0154259	0.135859	5111/3065/1869/1874/4609
R-HSA-174178	APC/C:Cdh1 mediated degradation of Cdc20 and other APC/C:Cdh1 targeted proteins in late mitosis/early G1	0.564469	1.62001	0.0165321	0.142176	11065/5693/5347/5713/7314/5695/5704/9212/991/6790
R-HSA-8939236	RUNX1 regulates transcription of genes involved in differentiation of HSCs	0.51332	1.63589	0.0168327	0.143078	3014/5693/25/5713/8357/8358/7314/5695/83737/2623/5704/2625/2624/4602
R-HSA-201722	Formation of the beta-catenin:TCF transactivating complex	0.559484	1.60571	0.0178662	0.150117	3065/3014/8313/8085/1499/8357/8358/4609/6597
R-HSA-1980143	Signaling by NOTCH1	0.453915	1.59782	0.0195511	0.15494	3714/3065/10013/79885/3280/23220/3066/7314/4609/83737
R-HSA-8939211	ESR-mediated signaling	0.394832	1.56093	0.0196002	0.15494	2786/5296/3065/208/3014/2002/595/10735/1027/8312/8357/8358/5595/4609/1956/8243/3315/55970/374/2625/5437/4893/4602/4316/5433/207
R-HSA-9687139	Aberrant regulation of mitotic cell cycle due to RB1 defects	0.594633	1.67702	0.0197119	0.15494	11065/894/1019/1869/595/1027/1021/1028
R-HSA-3769402	Deactivation of the beta-catenin transactivating complex	0.575317	1.61749	0.0255468	0.191617	3065/208/6662/8085/1499/7314
R-HSA-6804114	TP53 Regulates Transcription of Genes Involved in G2 Cell Cycle Arrest	0.630121	1.66175	0.0270355	0.198389	5111/2810/7157/1874/6790
R-HSA-8878171	Transcriptional regulation by RUNX1	0.363654	1.4497	0.0283803	0.20069	3958/3065/894/7057/3014/5693/595/25/8085/8312/5713/8357/8358/7314/5695/1021/648/83737/2623/5704/6597
R-HSA-5619115	Disorders of transmembrane transporters	0.538854	1.5465	0.0285523	0.20069	335/6566/5693/5713/7314/5695/5704
R-HSA-70326	Glucose metabolism	0.500652	1.59112	0.0299542	0.207703	5105/2806/2821/2203/6576/5566/7167/226/5106
R-HSA-176814	Activation of APC/C and APC/C:Cdc20 mediated degradation of mitotic proteins	0.532238	1.52751	0.0312238	0.213314	11065/5693/5347/5713/7314/5695/5704/991
R-HSA-9645723	Diseases of programmed cell death	0.50401	1.52276	0.0349567	0.225472	708/3014/994/351/8357/8358/7186/1788/8772
R-HSA-2644602	Signaling by NOTCH1 PEST Domain Mutants in Cancer	0.472561	1.59827	0.0358547	0.225472	3714/3065/10013/79885/3280/3066/7314/4609
R-HSA-2644603	Signaling by NOTCH1 in Cancer	0.472561	1.59827	0.0358547	0.225472	3714/3065/10013/79885/3280/3066/7314/4609
R-HSA-2644606	Constitutive Signaling by NOTCH1 PEST Domain Mutants	0.472561	1.59827	0.0358547	0.225472	3714/3065/10013/79885/3280/3066/7314/4609
R-HSA-2894858	Signaling by NOTCH1 HD+PEST Domain Mutants in Cancer	0.472561	1.59827	0.0358547	0.225472	3714/3065/10013/79885/3280/3066/7314/4609
R-HSA-2894862	Constitutive Signaling by NOTCH1 HD+PEST Domain Mutants	0.472561	1.59827	0.0358547	0.225472	3714/3065/10013/79885/3280/3066/7314/4609
R-HSA-73857	RNA Polymerase II Transcription	0.262402	1.25621	0.0362494	0.225472	25824/5111/5105/6696/11065/3958/2064/2810/1329/3065/894/208/2821/7057/3014/1019/10013/79885/650/5693/1869/3280/595/6662/25/9968/7157/8085/2539/1027/3654/8312/3066/1499/5713/5566/8357/2071/8358/7314/7755/5695/1340/1021/5595/648/1874/4609/367/6097/83737/1956/3549/2623/7307/816/5308/1327/5970/2744
R-HSA-74160	Gene expression (Transcription)	0.257291	1.22986	0.0363271	0.225472	25824/5111/5105/6696/11065/3958/2064/2810/1329/3065/894/208/2821/7057/3014/1019/10013/79885/650/5693/1869/3280/595/6662/25/9968/7157/8085/2539/1027/3654/8312/3066/1499/5713/5566/8357/2071/8358/7314/7755/5695/1340/1021/5595/648/1874/4609/367/6097/83737/1956/1788/3549/2623/7307/816/5308/1327/5970/2744
R-HSA-109606	Intrinsic Pathway for Apoptosis	0.462959	1.49858	0.0363963	0.225472	2810/708/208/598/1869/7157/5595/5599
R-HSA-381340	Transcriptional regulation of white adipocyte differentiation	0.491847	1.52188	0.0370136	0.227369	5105/1019/9968/7124/1050/5970/51129
R-HSA-5250913	Positive epigenetic regulation of rRNA expression	0.554657	1.5594	0.0392647	0.239188	3065/3014/3066/8357/8358/5437/84172
R-HSA-212436	Generic Transcription Pathway	0.262222	1.2513	0.0413221	0.247594	25824/5111/5105/6696/11065/3958/2064/2810/1329/3065/894/208/2821/7057/3014/1019/10013/79885/650/5693/1869/3280/595/6662/25/9968/7157/8085/2539/1027/3654/8312/3066/1499/5713/5566/8357/2071/8358/7314/7755/5695/1340/1021/5595/648/1874/4609/367/6097/83737/1956/3549/2623/816/5308/1327/5970/2744
R-HSA-9013507	NOTCH3 Activation and Transmission of Signal to the Nucleus	0.596717	1.60532	0.043382	0.257823	3714/7314/1956
R-HSA-109581	Apoptosis	0.378947	1.478	0.0451396	0.266105	1832/999/2810/708/208/598/5693/1869/7157/1499/5713/7314/5695/5595/5599/7186
R-HSA-2129379	Molecules associated with elastic fibres	0.593257	1.59601	0.0466935	0.269448	652/655/3688/650
R-HSA-174143	APC/C-mediated degradation of cell cycle proteins	0.471722	1.50332	0.0468125	0.269448	11065/5693/5347/5713/7314/5695/5704/9212/991/8454/6790
R-HSA-453276	Regulation of mitotic cell cycle	0.471722	1.50332	0.0468125	0.269448	11065/5693/5347/5713/7314/5695/5704/9212/991/8454/6790
R-HSA-71387	Metabolism of carbohydrates	0.414151	1.46916	0.0495381	0.280846	5105/2806/2821/2527/2203/2539/6576/5566/7314/7167/226/5106
R-HSA-176408	Regulation of APC/C activators between G1/S and early anaphase	0.508791	1.52521	0.0495611	0.280846	11065/5693/5347/5713/7314/5695/5704/991/8454
R-HSA-111465	Apoptotic cleavage of cellular proteins	0.640042	1.56784	0.0507792	0.285535	1832/999/1499
R-HSA-5619084	ABC transporter disorders	0.617926	1.59146	0.051992	0.290123	335/5693/5713/7314/5695/5704
R-HSA-73772	RNA Polymerase I Promoter Escape	0.614264	1.58202	0.0533166	0.293041	3014/8357/2071/8358/5437/84172/2068
R-HSA-212165	Epigenetic regulation of gene expression	0.465607	1.47974	0.0547046	0.298426	3065/3014/3066/8357/2071/8358/1788/5437/84172/2068
R-HSA-75815	Ubiquitin-dependent degradation of Cyclin D	0.579022	1.55771	0.0553035	0.299288	1019/5693/595/5713/7314/5695/5704
R-HSA-69656	Cyclin A:Cdk2-associated events at S phase entry	0.408222	1.41398	0.0565968	0.299288	208/994/1019/5693/1869/595/1027/5713/7314/5695/1874/4609
R-HSA-983231	Factors involved in megakaryocyte development and platelet production	0.400552	1.40998	0.0568182	0.299288	5575/3065/25/7157/3451/3066/5566/8357/8358/8165/2623/3705/2625/2624/10603/4602/1017/3439/5879
R-HSA-174154	APC/C:Cdc20 mediated degradation of Securin	0.573006	1.54153	0.0572687	0.299288	11065/5693/5713/7314/5695/5704/991
R-HSA-68886	M Phase	0.373119	1.37872	0.058548	0.299288	11065/3014/5693/5347/10735/5713/5566/8357/8358/7314/5695/5595/8243/5704/9212/991
R-HSA-8936459	RUNX1 regulates genes involved in megakaryocyte differentiation and platelet function	0.545806	1.53932	0.0585808	0.299288	3065/7057/3014/8085/8357/8358/2623
R-HSA-1538133	G0 and Early G1	0.524165	1.49269	0.0589569	0.299288	5111/3065/1869/1874/4609
