# Supplementary material for: Spatially Resolved Transcriptomics Deconvolutes Prognostic Histological Subgroups in Patients with Colorectal Cancer and Synchronous Liver Metastases
Source: Cancer Res. 2023 Apr 14;83(8):1329–44. doi: 10.1158/0008-5472.CAN-22-2794 (PMC10102851; doi:10.1158/0008-5472.CAN-22-2794)
Supplement: Supplementary Table 4: SpatialDecon derived immune cell counts — SpatialDecon derived immune cell counts aggregated by Region, KM grade and KRAS status with pairwise comparison between groups. Mann-Whitney test used to determine statistical significance between groups [file can-22-2794_supplementary_table_4_spatialdecon_derived_immune_cell_counts_suppst4.xlsx]

## Sheet: Region
Supplementary Table 4: SpatialDecon derived immune cell counts
SpatialDecon derived immune cell counts aggregated by Region, KM grade and KRAS status with pairwise comparison between groups. Mann-Whitney test used to determine statistical significance between groups
	MEAN							P - mann whitney
	Blue	Pink	Prim	Yell				Blue v Pink	Blue v Prim	Blue v Yell	Pink v Prim	Pink v Yell	Prim v Yell
macrophages	36.1457	102.986	47.3361	43.4686			macrophages	0.000190522	0.0768398	0.785949	0.000658509	0.00254029	0.276668
mast	1.63101	1.93021	2.65995	1.51283			mast	0.426864	0.00299521	0.379339	0.0756008	0.17737	0.0128791
B	5.75754	48.539	22.0528	8.38439			B	0.000326943	0.00210107	0.733716	0.0890461	0.0019495	0.0107796
plasma	13.7826	28.7591	27.8976	15.3471			plasma	0.00409621	0.000586889	0.346999	0.971773	0.0327591	0.0154166
CD4.T.cells	46.7911	279.953	85.1045	48.2611			CD4.T.cells	3.17536e-05	0.0113936	0.65055	0.00993661	0.000502765	0.0256548
CD8.T.cells	43.4125	126.804	58.0771	65.9192			CD8.T.cells	0.00215924	0.0187847	0.169317	0.0302324	0.0259321	0.909511
NK	22.6744	17.2837	38.4018	23.6832			NK	0.181345	0.0159718	0.316386	0.00774485	0.903892	0.0351951
pDC	10.8428	20.874	11.3391	7.08892			pDC	0.0978804	0.728339	0.0069848	0.0368175	0.000317536	0.0128791
mDCs	0.0504229	0	0	0.101807			mDCs	0.474959	0.336668	0.284185	NA	0.134946	0.0554956
monocytes	4.65236	34.3615	17.7589	11.8527			monocytes	0.00103741	0.00145963	0.0126591	0.373758	0.0408827	0.251772
neutrophils	28.5103	31.2147	42.8221	19.9201			neutrophils	0.472668	0.405904	0.150667	0.915534	0.0506205	0.0154166
Treg	17.8288	33.6769	31.3476	25.7967			Treg	0.0824639	0.148686	0.599067	0.79984	0.341477	0.560633
endothelial.cells	52.9937	85.2917	79.259	44.2335			endothelial.cells	0.0123998	0.0159718	0.694703	0.546631	0.00359874	0.0107053
fibroblasts	24.2223	101.776	34.6753	68.5463			fibroblasts	1.58768e-05	0.768887	0.0268002	0.000294855	0.206001	0.0933071
	Interqurtile range
macrophages	14.9965	58.2307		28.6204
mast	0.631	0.445465		1.11119
B	8.76874	37.2965		10.6187
plasma	9.15222	11.478		11.1192
CD4.T.cells	18.3113	262.763		40.2541
CD8.T.cells	21.66	110.757		59.001
NK	10.4257	11.8097		17.4143
pDC	4.89097	4.22251		3.12049
mDCs	0	0		0.0859158
monocytes	4.42024	11.9953		10.2219
neutrophils	13.6715	4.13446		17.9884
Treg	27.3244	22.7894		36.9334
endothelial.cells	19.576	19.6372		26.8772
fibroblasts	10.031	14.3239		92.0525

## Sheet: KM grade
	Mean												P - mann whitney
	Blue KM high	Blue KM low	Pink KM high	Pink KM low	Prim KM high	Prim KM low	Yell KM high	Yell KM low	All KM high	All KM low			Blue Kmhigh vs KMlow	Pink Kmhigh vs Kmlow	Prim Kmhigh vs Kmlow	Yell Kmhigh vs Kmlow	All Kmhigh vs Kmlow
macrophages	44.3677	27.9236	127.83	88.0795	41.3067	52.5041	57.7079	26.3813	59.209	48.1314		macrophages	0.24026	0.785714	0.294872	0.0519481	0.428171
mast	1.49918	1.76285	2.11729	1.81796	2.40866	2.87534	0.762226	2.41356	1.63606	2.25368		mast	0.484848	1	0.835664	0.004329	0.0564491
B	8.17254	3.34255	77.9222	30.909	22.6865	21.5096	6.33774	10.8404	21.7348	16.4897		B	0.170466	0.142857	0.730769	1	0.672118
plasma	9.78816	17.7771	40.3577	21.8	24.2168	31.0526	8.17423	23.9546	17.807	24.027		plasma	0.00865801	0.0714286	0.294872	0.177489	0.047683
CD4.T.cells	52.8094	40.7729	497.003	149.723	114.837	59.6199	31.4001	68.4942	127.94	76.3268		CD4.T.cells	0.484848	0.392857	0.0734266	0.125541	0.962906
CD8.T.cells	55.9956	30.8295	181.525	93.9705	53.7786	61.7615	75.7844	54.0809	78.6086	58.8651		CD8.T.cells	0.179654	0.0714286	0.628205	0.536797	0.350857
NK	19.349	25.9998	9.74217	21.8086	31.5351	44.2875	12.5763	37.0114	19.5304	33.0523		NK	0.309524	0.142857	0.294872	0.0519481	0.00344856
pDC	13.2579	8.4277	33.4944	13.3018	9.75434	12.6975	7.30529	6.82929	13.4409	10.4326		pDC	0.00865801	0.142857	0.628205	0.792208	0.401383
mDCs	0.100846	0	0	0	0	0	0.186646	0	0.0830568	0		mDCs	0.404657	NA	NA	0.104062	0.032072
monocytes	4.9408	4.36392	61.9334	17.8184	14.3559	20.6758	16.1688	6.6735	18.9699	12.7508		monocytes	0.470393	0.392857	0.365967	0.017316	0.74218
neutrophils	26.4515	30.5691	28.9092	32.598	36.2158	48.4846	5.73968	36.9366	23.6666	37.8237		neutrophils	0.588745	0.571429	0.234266	0.017316	0.0040589
Treg	6.18028	29.4773	21.743	40.8373	11.8658	48.0463	13.6831	40.333	12.2224	39.9062		Treg	0.0129066	0.392857	0.0182559	0.0800423	5.13343e-05
endothelial.cells	49.7583	56.229	59.1842	100.956	63.2829	92.9529	43.843	44.702	53.2625	74.5971		endothelial.cells	0.699134	0.0357143	0.0734266	1	0.0245398
fibroblasts	21.9141	26.5305	97.7698	104.18	28.038	40.3645	107.956	21.2548	59.0548	46.4515		fibroblasts	0.309524	1	0.5338	0.004329	0.544946
	Interquartile range
	Blue GMS0	Blue GMS1	Pink GMS0	Pink GMS1	Prim GMS0	Prim GMS1	Yell GMS0	Yell GMS1
macrophages	17.2669	14.469	76.3209	39.45	13.7016	22.6274	46.4086	10.346
mast	0.885436	0.189678	0.836999	0.225162	0.916598	0.697122	0.429292	1.21764
B	6.69396	2.86812	48.2561	21.0153	18.2615	17.9421	4.9925	15.3753
plasma	1.92064	6.84406	9.70489	9.08219	15.8211	12.5557	1.79293	26.627
CD4.T.cells	31.7345	14.0693	326.972	77.545	77.0372	22.8731	20.4172	56.0203
CD8.T.cells	27.8437	4.79164	33.5216	78.7959	31.8113	27.0304	65.6378	57.0514
NK	10.6997	8.41105	4.22803	5.79247	29.1422	13.0458	5.38703	40.4335
pDC	1.7371	2.31797	29.5379	1.22903	3.40569	6.16038	2.23263	3.34555
mDCs	0	0	0	0	0	0	0.253026	0
monocytes	4.73718	4.89845	63.7524	1.90882	10.7476	17.3007	9.38368	0.680949
neutrophils	30.5799	2.81025	7.63799	2.87721	34.143	37.1504	2.4556	40.8802
Treg	6.23703	3.85951	9.40497	17.6226	25.1518	23.7645	26.2661	44.5704
endothelial.cells	18.717	16.7595	27.4181	9.56764	31.4663	45.7332	43.9917	10.9646
fibroblasts	3.77732	20.1066	28.8953	7.30847	21.4636	45.0852	54.7471	14.161

## Sheet: KRAS
	Mean												P
	Blue KRAS-mt	Blue KRAS-wt	Pink KRAS-mt	Pink KRAS-wt	Prim KRAS-mt	Prim KRAS-wt	Yell KRAS-mt	Yell KRAS-wt	all KRAS mt	all KRAS wt			Blue	Pink	Prim	Yell	All
macrophages	46.5638	28.7041	78.5305	127.442	50.8809	44.2977	56.5332	27.791	56.7095	50.4136		macrophages	0.343434	0.485714	1	0.125541	0.174681
mast	1.41887	1.78254	1.91745	1.94298	2.13949	3.10606	1.02671	2.09619	1.60705	2.28016		mast	0.20202	0.885714	0.180653	0.246753	0.0177036
B	2.4607	8.11243	34.5814	62.4965	16.1956	27.0733	3.73513	13.9635	12.8572	24.5953		B	0.10195	0.2	0.5338	0.647329	0.0904609
plasma	15.6341	12.4602	20.8434	36.6748	21.6152	33.2826	10.1881	21.538	16.7771	24.9673		plasma	0.431818	0.0571429	0.034965	0.792208	0.0504714
CD4.T.cells	29.4906	59.1486	262.432	297.474	81.1845	88.4645	26.9191	73.8715	87.9474	112.842		CD4.T.cells	0.00505051	0.685714	1	0.0822511	0.0355748
CD8.T.cells	60.6661	31.0885	93.5941	160.013	41.0934	72.6345	72.0456	58.5674	64.3044	71.9254		CD8.T.cells	0.530303	0.342857	0.013986	0.792208	0.499417
NK	20.3881	24.3075	14.262	20.3053	27.2851	47.9304	16.3856	32.4402	20.085	32.5459		NK	1	0.685714	0.034965	0.930736	0.12174
pDC	11.4463	10.4117	12.4635	29.2845	8.50788	13.7659	8.86088	4.96258	10.0568	13.5224		pDC	0.876263	0.2	0.034965	0.0519481	0.401383
mDCs	0.121015	0	0	0	0	0	0.0755042	0.13337	0.0509786	0.0292888		mDCs	0.310494	NA	NA	0.907569	0.300005
monocytes	8.41931	1.96169	14.812	53.9111	19.5603	16.2148	15.8302	7.07983	14.9247	16.4442		monocytes	0.0146765	0.0285714	0.628205	0.0519481	0.0668288
neutrophils	19.5697	34.8964	28.0112	34.4182	17.6143	64.4287	11.328	30.2306	18.2652	42.7554		neutrophils	0.20202	0.114286	0.00815851	0.329004	0.000341926
Treg	26.2823	11.7906	27.9215	39.4323	29.4644	32.9617	23.137	28.9884	26.5731	26.8033		Treg	0.103771	0.685714	1	1	0.60449
endothelial.cells	57.0128	50.1228	95.0081	75.5752	77.341	80.9031	59.3084	26.1436	70.6914	58.6837		endothelial.cells	0.20202	0.342857	0.945221	0.030303	0.0739392
fibroblasts	24.1892	24.2459	97.8666	105.685	44.296	26.429	86.1751	47.3918	61.6523	44.0799		fibroblasts	0.876263	0.485714	0.445221	0.246753	0.182329
	Interquartile range
	Blue KRAS-mt	Blue KRAS-wt	Pink KRAS-mt	Pink KRAS-wt	Prim KRAS-mt	Prim KRAS-wt	Yell KRAS-mt	Yell KRAS-wt
macrophages	11.7038	18.8949	24.7253	66.0366	32.8364	11.1571	50.1859	15.3824
mast	0.858243	0.485963	0.694409	0.39461	0.80796	1.05252	0.438405	1.75782
B	2.83432	9.20584	17.0113	32.3061	18.15	20.3672	3.81552	20.0861
plasma	9.6626	5.11762	9.20583	16.9194	10.275	5.85093	1.51242	30.1213
CD4.T.cells	14.9895	16.0971	176.002	204.604	47.2304	68.48	8.19721	28.7652
CD8.T.cells	35.2839	13.4963	44.577	33.4238	12.8561	17.4674	76.1547	43.0289
NK	1.91272	11.5944	13.6576	10.1316	11.4595	12.7482	8.23786	52.4693
pDC	1.48786	6.12121	1.82802	19.7963	2.12237	5.5522	1.5791	2.67684
mDCs	0	0	0	0	0	0	0.128874	0
monocytes	2.2306	2.29004	1.96458	34.151	12.7079	12.0465	9.4308	2.52542
neutrophils	19.2595	22.0871	3.08152	5.40275	6.25032	20.0677	10.4613	48.0271
Treg	3.92983	21.3187	7.80131	37.8043	42.3019	31.8229	26.6176	63.6678
endothelial.cells	12.5926	17.5781	22.5811	18.0151	29.4961	44.9253	15.9641	31.0129
fibroblasts	6.68618	14.2813	16.7148	10.9856	56.9839	29.3111	79.2341	57.1065
